# Supplementary material for: Autocatalytic degradation of the extremely potent greenhouse gas SF6 in basic alcoholic solution
Source: Nat Commun. 2025 Dec 6;17:465. doi: 10.1038/s41467-025-67158-w (PMC12800194; doi:10.1038/s41467-025-67158-w)
Supplement: Supplementary file 6 — Source data [file 41467_2025_67158_MOESM6_ESM.zip]

Archive with 3 entries (2 files):
- source data/
- source data/SF6HO.xyz
- source data/SF6OH.xyz
