# Supplementary material for: Autocatalytic degradation of the extremely potent greenhouse gas SF6 in basic alcoholic solution
Source: Nat Commun. 2025 Dec 6;17:465. doi: 10.1038/s41467-025-67158-w (PMC12800194; doi:10.1038/s41467-025-67158-w)
Supplement: Supplementary file 6 — Source data [file 41467_2025_67158_MOESM6_ESM.zip › source data/SF6HO.xyz]

9

S         0.629532   -0.015912    0.024183
F        -0.947562   -0.192279    0.118860
F         0.745082   -1.424849   -0.705679
F         0.466467    0.701729   -1.386222
F         0.796213   -0.733762    1.434561
F         2.209100    0.160589   -0.070536
F         0.517753    1.392818    0.754596
O        -4.671545    0.108978   -0.180784
H        -3.721807    0.016351   -0.082367
