# Supplementary material for: Autocatalytic degradation of the extremely potent greenhouse gas SF6 in basic alcoholic solution
Source: Nat Commun. 2025 Dec 6;17:465. doi: 10.1038/s41467-025-67158-w (PMC12800194; doi:10.1038/s41467-025-67158-w)
Supplement: Supplementary file 6 — Source data [file 41467_2025_67158_MOESM6_ESM.zip › source data/SF6OH.xyz]

9

S            0.83831502     -0.01915776      0.00624953
F           -0.73782116     -0.20796514     -0.03366993
F            1.02843030     -1.42684923     -0.71159353
F            0.79164705      0.69798247     -1.41329657
F            0.89167957     -0.73641240      1.42567919
F            2.41955656      0.17000518      0.04614049
F            0.65486888      1.38871539      0.72432126
O           -4.45546177      0.02527695     -0.03610826
H           -5.40798244      0.12206754     -0.10111116
